# Supplementary material for: Tailoring a Global Iron Regulon to a Uropathogen
Source: mBio. 2020 Mar 24;11(2):e00351-20. doi: 10.1128/mBio.00351-20 (PMC7157518; doi:10.1128/mBio.00351-20)
Supplement: TABLE S1 [file mBio.00351-20-st001.xlsx]

## Sheet: Fur Direct Regulon
Table S1: CFT073 Fur Direct Regulon1
Genes directly regulated by Fur with orthologs in MG1655: 35 operons (70 genes)
Functions2	Operon2	Gene2	Protein product2	c-number2	Chip-seq Peak	RNA-seq fold change4			MG1655	5'Sequence
					Summit3	fur-/wt	ryhB-/wt	fur-ryhB-/wt	ortholog5	comparison6
Siderophore synthesis and export
	entCEBAH	entC	isochorismate synthase 1	c0680	2860	675.588	1	724.077	+	+
		entE	Enterobactin synthetase component E	c0681		548.748	1	588.134	+
		entB	isochorismatase/enterobactin synthetase aryl carrier protein	c0682		362.039	1.07177	388.023	+
		entA	2,3-dihydro-2,3-dihydroxybenzoate dehydrogenase	c0683		181.019	1	194.012	+
		entH (ybdB)	conserved protein	c0684		128	1	147.033	+
	fes-ybdZ-entF-fepE	fes	enterobactin/ferric enterobactin esterase	c0671	3285	388.023	1	337.794	+	+
		ybdZ	conserved protein	c0672		157.586	1	97.0059	+
		entF	enterobactin synthase multienzyme complex component F, ATP-dependent	c0673		294.067	0.933033	274.374	+
		fepE	regulator of length of O-antigen component of lipopolysaccharide chains	c0674		4.92	0.93	4.92	+
	fepA-entD	fepA	iron-enterobactin outer membrane transporter	c0669	3285	274.374	1	315.173	+	+
		entD	phosphopantetheinyltransferase component of enterobactin synthase multienzyme complex	c0668		9.84916	1	12.1257	+
	entS	entS	enterobactin exporter	c0678	3485	84.4485	1	103.968	+	+
Fe-transport
	cirA	cirA8	outer membrane transporter for monomeric catechol-containing ferric ion-siderophore complexes	c2690	3050	9.84916	0.933033	4.92458	+	+
	efeUOB	efeU8	ferrous iron permease	c5651	1620	ND	ND	ND	+	-
		efeO	component of a tripartite ferrous iron transporter	c1156		55.7152	0.933033	42.2243	+
		efeB	redox component of a tripartite ferrous iron transporter	c1157		36.7583	0.933033	32	+
	feoABC	feoA	ferrous iron transporter, protein A	c4185	751	10.5561	0.933033	11.3137	+	+
		feoB	ferrous iron uptake protein	c4186		9.84916	0.933033	12.1257	+
		feoC(yhgG)	predicted DNA-binding transcriptional regulator	c4187		6.9644	0.933033	8.57419	+
	fepB	fepB	periplasmic-binding component of an ABC superfamily iron-enterobactin transporter	c0679	2860	21.1121	1	27.8576	+	-
	fepDGC	fepD	Ferric enterobactin transport system permease protein fepD	c0677	3485	78.7932	1	84.4485	+	+
		fepG	membrane component of an ABC superfamily iron-enterobactin transporter	c0676		29.8571	0.933033	34.2968	+
		fepC	Ferric enterobactin transport ATP-binding protein fepC	c0675		45.2548	1	51.9842	+
	fhuACDB	fhuA	ferrichrome outer membrane transporter	c0185	1530	32	0.933033	42.2243	+	+
		fhuC	ATP-binding component of iron-hydroxamate transporter	c0186		18.3792	1	24.2515	+
		fhuD	iron-hydroxamate transporter subunit; periplasmic-binding component of ABC superfamily	c0187		19.6983	1	25.9921	+
		fhuB	membrane component of ABC superfamily iron-hydroxamate transporter	c0188		12.996	0.933033	17.1484	+
	fhuE	fhuE	ferric-rhodotorulic acid outer membrane transporter	c1374	3310	39.3966	0.933033	45.2548	+	+
	fhuF	fhuF	ferric iron reductase involved in ferric hydroximate transport	c5446	5300	90.5097	1	84.4485	+	+
	fiu-ybiX	fiu	predicted iron outer membrane transporter	c0890	1765	7.46426	1	5.65685	+	+
		ybiX	conserved protein	c0889		1.7411	0.933033	1.6245	+
	exbBD	exbB	membrane spanning protein in TonB-ExbB-ExbD complex	c3741	676	18.3792	0.933033	21.1121	+	+
		exbD	membrane spanning protein in TonB-ExbB-ExbD complex	c3740		17.1484	1	18.3792	+
	tonB	tonB	TonB protein	c1717	153.5	9.84916	0.933033	10.5561	+	+
Heme metabolism
	ydiE	ydiE	conserved protein	c2101	1080	29.8571	1	27.8576	+	+
Gene expression
	ryhB	ryhB	Small regulatory RNA	c5652	4670	34.29	1	29.85	+	+
Oxidative stress response
	sodA	sodA	superoxide dismutase, Mn	c4859	1535	7.46426	0.933033	4.28709	+	+
	sufABCDSE	sufA	Fe-S cluster assembly protein	c2079	103.6	4.59479	1	2.82843	+	+
		sufB	component of SufBCD complex	c2078		3.24901	0.933033	2.82843	+
		sufC	transport protein associated with Fe-S cluster assembly	c2077		3.03143	1	2.63902	+
		sufD	component of SufBCD complex	c2076		3.4822	1.07177	2.82843	+
		sufS	selenocysteine lyase, PLP-dependent	c2075		3.4822	1	2.63902	+
		sufE	sulfur acceptor protein	c2074		3.03143	1	2	+
Metabolism
	gpmA	gpmA	phosphoglyceromutase 1	c0831	677	16	1	17.1484	+	+
	adhP	adhP	alcohol dehydrogenase, 1-propanol preferring	c1911	50.15	5.65685	1	1.6245	+	+
	yddAB	yddA	membrane and ATP-binding components of an ABC superfamily predicted multidrug transporter	c1925	657	51.9842	1.1487	51.9842	+	+
		yddB	predicted porin protein	c1924		55.7152	1.07177	59.7141	+
		pqqL	predicted peptidase	c1923		42.2243	1.07177	48.5029	+
	preTA	preT(yeiT)	predicted oxidoreductase	c2679	64.5	0.0947323	1	0.143587	+	+
		preA(yeiA)	predicted oxidoreductase	c2680		0.176777	1	0.164938	+
	nrdHIEF	nrdH	glutaredoxin-like protein	c3226	849	68.5935	1	48.5029	+	+
		nrdI	protein that stimulates ribonucleotide reduction	c3227		147.033	1	128	+
		nrdE	ribonucleoside-diphosphate reductase 2, alpha subunit	c3228	7.16	147.033	1	147.033	+
		nrdF	ribonucleoside-diphosphate reductase 2, beta subunit, ferritin-like	c3229		97.0059	0.933033	103.968	+
	ydhYVWXUT	ydhY	predicted 4Fe-4S ferridoxin-type protein	c2068	54.65	0.0717936	1	0.108819		+
		ydhV	predicted oxidoreductase	c2067		0.0947323	1	0.133972
		ydhW	predicted protein	c2066		0.108819	0.933033	0.164938
		ydhX	predicted 4Fe-4S ferridoxin-type protein	c2065		0.153893	1.07177	0.176777
		ydhU	predicted cytochrome	c2064		0.176777	1	0.233258
		ydhT	conserved protein	c2062		0.25	0.933033	0.25
Fe-stores
	ftn	ftn	ferritin iron storage protein (cytoplasmic)	c2321	1065	0.164938	1.07177	0.143587	+	+
	bfd	bfd	bacterioferritin-associated ferredoxin	c4108	120.5	29.8571	1	22.6274	+	+
	dps	dps	Fe-binding and storage protein	c0898	26.65	1.23114	1.07177	0.378929	+	+
Microcin export
	yojI	yojI	membrane and ATP-binding components of an ABC superfamily predicted multidrug transporter	c2752	1990	9.18959	0.933033	11.3137	+	+
Transport
	mntH	mntH	proton-dependent divalent metal cation transporter	c2931	618.5	18.3792	1	14.9285	+	+
	ybaN	ybaN	conserved inner membrane protein	c0587	346	3.4822	0.933033	3.4822	+	+
	mntP(yebN)	mntP	conserved inner membrane protein	c2228	492	0.466516	0.933033	0.707107	+	+
Unknown function
	yjjZ	yjjZ	predicted protein	c5447	5300	207.937	1	111.43	+	+
	yrbL	yrbL	predicted protein	c3967	72.25	5.65685	1.07177	1.7411	+	+
	yncE	yncE8	conserved protein	c1877	845	147.033	0.933033	18.3792	+	+
Genes directly regulated by Fur located in pathogenicity islands: 22 operons (49 genes)
Siderophore synthesis and export
	iucABCD-iutA	iucA	aerobactin synthetase complex subunit	c3627	341	119.428	1	103.968
		iucB	iucB protein	c3626		111.43	1	103.968
		iucC	iucC protein	c3625		111.43	0.933033	84.4485
		iucD8	iucD protein	c3624		222.861	1	68.5935
		iutA8	aerobactin receptor	c3623		111.43	1	55.7152
	shiF	shiF	Putative aerobactin export	c3628	331	32	1	32
	ybtPQ	ybtP	Putative inner membrane ABC-transporter	c2422	1445	13.9288	0.933033	9.84916
		ybtQ	Putative ABC transporter protein	c2421		5.65685	0.933033	4.59479
		ybtX	Putative cytoplasmic transmembrane protein	c2420		6.9644	0.933033	5.65685
		ybtS	Putative anthranilate synthase	c2419		9.84916	0.933033	6.49802
Fe-transport
	sitABCD	sitA7	iron transport protein, periplasmic-binding protein (pseudogene)	c1600	526	ND	ND	ND
		sitB	sitB protein	c1599		19.6983	1	19.6983
		sitC	sitC protein	c1598		16	0.933033	16
		sitD	permease of ABC transporter	c1597		8	1	8
	c3774-70	c3774	Ferric enterobactin transport ATP-binding protein fepC	c3774	2545	5.65685	0.870551	4.92458
		c3773	putative iron compound permease protein of ABC transporter family	c3773		3.4822	0.933033	3.4822
		c3772	putative iron compound permease protein of ABC transporter family	c3772		2.82843	0.933033	2.82843
		c3771	putative iron compound-binding protein of ABC transporter family	c3771		3.03143	0.933033	2.63902
		c3770	orf; hypothetical protein	c3770		2.2974	1	2.14355
	3775	3775	putative iron compound receptor	c3775	2720	6.9644	0.933033	4
	irp2_1	irp2_17	N-terminal fragment of yersiniabactin synthase irp2 pseudogene	c2424	2150	ND	ND	ND
	fyuA	fyuA	Putative pesticin receptor precursor	c2436	48.9	21.1121	0.933033	17.1484
	iroN	iroN8	siderophore receptor IroN	c1250	2115	137.187	0.933033	16
	iroBCDE	iroB	putative glucosyltransferase	c1254	1125	512	1	415.873
		iroC	ATP binding cassette (ABC) transporter homolog	c1253		194.012	1	157.586
		iroD	ferric enterochelin esterase	c1252		27.8576	1	25.9921
		iroE	IroE protein	c1251		19.6983	1.07177	19.6983
	iha	iha	enterobactin receptor	c3610	649	181.019	1	362.039
	ireA	ireA	Putative iron-regulated outer membrane virulence protein	c5174	1485	39.3966	1	45.2548
Heme metabolism
	hma	hma	haem receptor	c2482	1383	103.968	0.933033	103.968
	chuAS	chuA	outer membrane heme/hemoglobin receptor	c4308	3245	362.039	0.933033	415.873
		chuS8	putative heme/hemoglobin transport protein	c4307		181.019	1	445.722
	chuTWXYU-hmuV	chuT	putative periplasmic binding protein	c4313	2315	294.067	0.933033	362.039
		chuW	putative oxygen independent coproporphyrinogen III oxidase	c4314		256	1	337.794
		chuX8	orf; hypothetical protein	c4315		111.43	0.933033	274.374
		chuY8	orf; hypothetical protein	c4316		73.5167	0.933033	222.861
		chuU	putative permease of iron compound ABC transport system	c4317		78.7932	1	137.187
		hmuV	putative ATP-binding protein of ABC transport system	c4318		73.5167	1	103.968
Biosynthesis and metabolism
	c1220	c1220	Phospho-2-dehydro-3-deoxyheptonate aldolase, Trp-sensitive	c1220	76.7	147.033	1	157.586
Attachment to host
	fmlA	fmlA8	major subunit of F9 fimbriae	c1936	79.65	0.378929	1	0.870551
Microcin biosynthesis and export
	mchBCDEF	mchB	mchB protein	c1227	625	12.1257	1	12.996
		mchC	mchC protein	c1229		11.3137	0.870551	16
		mchD	mchD protein	c1230		10.5561	0.933033	16
		mchE	Microcin H47 secretion protein	c1231		11.3137	0.933033	18.3792
		mchF	Probable microcin H47 secretion ATP-binding protein	c1232		10.5561	0.933033	16
Gene Expression (Transcription factors)
	ybtA	ybtA	Putatative AraC type regulator	c2423	1445	168.897	1	137.187
	alpA	alpA	Prophage CP4-57 regulatory protein alpA	c1169	1845	2.82843	1	1.6245
Unknown Function
	c1255	c1255	Hypothetical protein	c1255	1125	8.57	1	4.28
	c2412	c2412	Hypothetical protein	c2412	23.55	4	0.933033	3.4822
1 CFT073 operons that have a Fur ChIP-seq peak in the upstream regulatory region and showed a Fur-dependent change in RNA expression.
2Gene functions, predicted operons, gene names, protein annotations and c numbers were taken from EcoCyc.
3Manually curated maximum Fur ChIP-seq peak height obtained from MochiView genome browser.
4Fold change in RNA expression of CFT073 Dfur (WAM5491) or DryhB (WAM5497) of DfurDryhB (WAM5499) compared to wild type (WAM4505), obtained from RNA-seq data.
Genes with a cut-off of >2-fold change in RNA expression (up-regulation or downregulation) with p-value<0.05 in Dfur as compared to wild type are listed.
5CFT073 genes that have orthologs in MG1655 and show Fur-dependent changes in RNA expression (32) are indicated by +.
6CFT073 genes with a + indicate that the sequence 200 base pairs upstream of the translational start site of genes regulated by Fur in MG1655 and CFT073, is conserved.
7ND indicate genes absent from RNA-seq analysis because of incomplete gene annotations of NC_004431.1. Expression changes were confirmed by visualizing on
a genome browser.
8Genes regulated by both Fur and RyhB were inferred from prediction of a RyhB binding site in the 5'UTR and RyhB decreased expression by more than 2 fold as compared to Dfur .
